# Supplementary material for: Imaging and Gross Pathological Appearance of Changes in the Parasagittal Grooves of Thoroughbred Racehorses
Source: Animals (Basel). 2021 Nov 24;11(12):3366. doi: 10.3390/ani11123366 (PMC8697963; doi:10.3390/ani11123366)
Supplement: Supplementary file 1 [file animals-11-03366-s001.zip]

Archive with 1 entries (1 files):
- animals-1449207-supplementary.pdf
